# Supplementary material for: The role of exome data reanalysis in clarifying STXBP3 associated inflammatory bowel disease and hearing loss
Source: Gastroenterol Rep (Oxf). 2025 Jun 16;13:goaf053. doi: 10.1093/gastro/goaf053 (PMC12199908; doi:10.1093/gastro/goaf053)
Supplement: goaf053_Supplementary_Data [file goaf053_supplementary_data.zip]

Archive with 1 entries (1 files):
- Suppmentary_Table_1_20250521 final.xlsx
