# Supplementary material for: The role of exome data reanalysis in clarifying STXBP3 associated inflammatory bowel disease and hearing loss
Source: Gastroenterol Rep (Oxf). 2025 Jun 16;13:goaf053. doi: 10.1093/gastro/goaf053 (PMC12199908; doi:10.1093/gastro/goaf053)
Supplement: goaf053_Supplementary_Data [file goaf053_supplementary_data.zip › Suppmentary_Table_1_20250521 final.xlsx]

## Sheet: Clinical and laboratory finding
Supplementary Table 1. Summary of the patient's clinical findings, laboratory results, and treatment.
Item	6/2015	7/2015	8/2015	11/2015	1/2016	3/2016	6/2016	8/2016	12/2016	4/2017	5/2017	6/2017	7/2017	8/2017	9/2017	10/2017	10/2017	11/2017	12/2017	1/2018	2/2018	3/2018	4/2018	5/2018	7/2018	8/2018	8/2018	9/2018	9/2018	10/2018	10/2018	10/2018	11/2018	12/2018	12/2018	2/2019	4/2019	7/2019	6/2019	9/2019	11/2019	1/2020	2/2020	3/2020	5/2020	7/2020	8/2020	8/2020	10/2020
wPCDAI [1]																7.5	7.5	15			7.5		15	7.5	45			70	55	70			15	7.5	7.5		7.5	0	0	0		0	25	0	0	10	45	0	0
fCPT, ug/g			559							6000						1843	3056	>6000	1590	342					2578											81	43		7		10	194	109	41	15		375	6	18
Albumine, g/L	20	22.1	16.9	30.8	35.9	21.6	29.9	29.4	32.8	29.3	32.4	28.3	24.5	27.8	43.9	44.4	43.3	40.1	36.4	45.7	42.6	43.4	39.6	39.6	39.6	39.6	39.6	39.6	39.6	39.6	39.6	39.6	39.6	39.6	39.6	39.6	39.6	39.6	39.6	39.6	39.6	39.6	39.6	39.6	39.6	39.6	39.6	39.6	39.6
ESR, mm/h																3	2	10			7		4	4	4			4	1	7			8	5	12	7	10	6	9	8		10	10	7	5	11	4	6	4
CRP, mg/L	0.9	1.9	0	0.7	0	0	0	0	2	8	13	0	0	0	1	0.9	0.7	0.6	0	0	0	0	0	0	<2, 3	6.8	0.9	1.6	0.6	9.8	0	2.1	0	0	0		0.7	0	0	0	0	0	0	0	0	0	0	0	0
Pharmacs
Prednisone, mg			7.5	5	7.5	5	7.5			15	10	5						10	15	5				2.5	10	15	10				15		5	15	10	5	0										25
Azathioprine, mg				6	12.5
Remicade, mg											100
Entyvio, mg																				80					100
Metotrexate, mg																																10
Antibiotics												sulfamethoxazole+trimethoprim																																			Azithromycin, metronidazole
Imunoglobulines, mg			800																												2000
PUCAI, Pediatric Ulcerative Colitis Activity Index; wPCDAI, Weighted Paediatric Disease Activity Index; fCPT, fecal calprotectin; ESR, erythrocyte sedimentation rate; CRP, C-reactive protein.
Reference: 1. Turner D, Griffiths AM, Walters TD, et al. Mathematical weighting of the pediatric Crohn's disease activity index (PCDAI) and comparison with its other short versions. Inflamm Bowel Dis. 2012;18(1):55-62. doi:10.1002/ibd.21649
[truncated: 33 more columns]

## Sheet: SES-CD
Evaluation of endoscopic findings at diagnosis at age of 3.5 years
SES-CD [1]	size of ulcer 0, 0.1-0.5, 0.5-2, >2	ulverated surface 0, <10%, 10 - 30 %, >30 %	affected surface 0, < 50%, 50-75%, >75%	presence of narrowings 0, 1, >1, cannot be passed
Rectum	2	3	3	0
Left colon	2	2	2	0
C. transversum	1	1	1	0
Right colon	3	3	3	0
Ileum	0	0	0	0
Evaluation of the endoscopic finding at age of 8 years
SES-CD [1]	size of ulcer 0, 0.1-0.5, 0.5-2, >2	ulverated surface 0, <10%, 10 - 30 %, >30 %	affected surface 0, < 50%, 50-75%, >75%	presence of narrowings 0, 1, >1, cannot be passed
Rectum	0	0	0	0
Left colon	0	0	1	0
C. transversum	0	0	0	0
Right colon	0	0	0	0
Ileum	0	0	0	0
Abbreviations: Simple Endoscopic Score - Crohn´s Disease (SES-CD)
Reference: 1. Daperno M, D'Haens G, Van Assche G, et al. Development and validation of a new, simplified endoscopic activity score for Crohn's disease: the SES-CD. Gastrointest Endosc. 2004;60(4):505-512. doi:10.1016/s0016-5107(04)01878-4
